# Supplementary material for: Rational and evolutionary engineering of Saccharomyces cerevisiae for production of dicarboxylic acids from lignocellulosic biomass and exploring genetic mechanisms of the yeast tolerance to the biomass hydrolysate
Source: Biotechnol Biofuels Bioprod. 2022 Feb 27;15:22. doi: 10.1186/s13068-022-02121-1 (PMC8882276; doi:10.1186/s13068-022-02121-1)
Supplement: Supplementary file 3 — Additional file 3: Tables S5–S11. [file 13068_2022_2121_MOESM3_ESM.xlsx]

## Sheet: Table S5
Genes with mutations causing amino acid substitutions common to both YE-SSL and MM-SSL media evolutions
YBL016W
YBL005W-B
YDR277C
YDR379W
YDR419W
YDR034C-D
YDR041W
YDR042C
YDR097C
YDR143C
YDR170W-A
YDR200C
YDR210C-D
YDR223W
YFL002W-A
YGR295C
YGL028C
YGL013C
YGL005C
YGL003C
YGR001C
YGR002C
YGR004W
YGR008C
YGR038W
YGR040W
YGR041W
YGR042W
YGR043C
YGR049W
YGR061C
YGR062C
YGR067C
YGR068C
YGR070W
YGR071C
YGR077C
YGR081C
YGR087C
YGR088W
YGR089W
YGR090W
YGR094W
YGR095C
YGR096W
YGR097W
YGR098C
YGR099W
YGR100W
YGR109W-B
YGR112W
YGR113W
YGR117C
YGR119C
YGR120C
YGR121C
YGR134W
YGR177C
YGR197C
YIL082W-A
YJL098W
YJL097W
YJL095W
YJL094C
YJL093C
YJL092W
YJL091C
YJL090C
YJL089W
YJL088W
YJL087C
YJL085W
YJL083W
YJL082W
YJL077C
YJL076W
YJL073W
YJL070C
YJL069C
YJL062W
YJL061W
YJL058C
YJL057C
YJL055W
YJL054W
YJL051W
YJL050W
YJL049W
YJL042W
YJL041W
YJL039C
YJL037W
YJL035C
YJL033W
YJL029C
YJL028W
YJL027C
YJL025W
YJL020C
YJL019W
YJL005W
YJL004C
YJR001W
YJR002W
YJR010C-A
YJR012C
YJR015W
YJR016C
YJR019C
YJR024C
YJR030C
YJR031C
YJR032W
YJR033C
YJR035W
YJR036C
YJR039W
YJR040W
YJR041C
YJR045C
YJR053W
YJR054W
YJR055W
YJR058C
YJR059W
YJR060W
YJR061W
YJR062C
YJR078W
YJR080C
YJR083C
YJR084W
YJR085C
YJR088C
YJR089W
YJR090C
YJR091C
YJR092W
YJR126C
YJR151C
YJL225C
YLR341W
YMR045C
YMR050C
YNL018C
YNL336W
YOR383C
YOR192C-B
YPL180W
YPL158C
YPL058C
YPL006W
YPL002C
YPR001W
YPR002W
YPR003C
YPR005C
YPR006C
YPR007C
YPR008W
YPR010C
YPR018W
YPR021C
YPR022C
YPR027C
YPR095C
YPR158W-B
YPR198W
YPR199C
YPR200C

## Sheet: Table S6
Genes with mutations causing amino acid substitutions in the best performing strain EV6_4
YBL016W
YBL005W-B
YBR140C
YDR334W
YDR456W
YDL124W
YEL069C
YFR041C
YGR295C
YGL148W
YHR172W
YIR028W
YJR140C
YKR056W
YLR086W
YLR146C
YLR151C
YLR362W
YLR429W
YMR196W
YNL023C
YOR357C
YPL215W
YPL003W
YPL257W
YGR197C
YDR277C
YDR041W
YDR143C
YGL028C
YGL005C
YGR001C
YGR004W
YGR040W
YGR061C
YGR062C
YGR067C
YGR068C
YGR070W
YGR071C
YGR081C
YGR087C
YGR088W
YGR089W
YGR090W
YGR094W
YGR095C
YGR097W
YGR098C
YGR099W
YGR112W
YGR113W
YGR117C
YGR119C
YGR121C
YGR177C
YLR341W
YMR218C
YPL058C
YPR002W
YPR008W
YPR013C
YPR018W
YPR022C
YPR027C
YPR199C
YPR200C

## Sheet: Table S7
Genes with mutations causing amino acid substitutions in the second best performing strain EV9_5
YGR109W-B
YIL082W-A
YOR383C
YBL005W-B
YNL336W
YGR197C
YDR379W
YGR008C
YJL098W
YJL097W
YJL095W
YJL093C
YJL092W
YJL090C
YJL088W
YJL087C
YJL085W
YJL082W
YJL077C
YJL073W
YJL070C
YJL062W
YJL061W
YJL058C
YJL057C
YJL055W
YJL051W
YJL049W
YJL041W
YJL039C
YJL037W
YJL033W
YJL028W
YJL025W
YJL020C
YJL005W
YDR277C
YDR041W
YGL028C
YGL005C
YGR004W
YGR040W
YGR061C
YGR062C
YGR067C
YGR068C
YGR070W
YGR071C
YGR081C
YGR087C
YGR088W
YGR089W
YGR090W
YGR094W
YGR095C
YGR097W
YGR098C
YGR099W
YGR112W
YGR113W
YGR117C
YGR119C
YGR121C
YGR177C
YLR341W
YJR001W
YJR012C
YJR015W
YJR016C
YJR031C
YJR033C
YJR035W
YJR036C
YJR039W
YJR040W
YJR045C
YJR053W
YJR055W
YJR058C
YJR078W
YJR080C
YJR083C
YJR084W
YJR085C
YJR088C
YJR089W
YJR091C
YJR092W
YJR126C

## Sheet: Table S8
Additional new variants of interest found in the best performing strain EV6_4
Gene Name	Protein Function	Mutation	Predicted Effect
ERJ5	Membrane protein of the endoplasmic reticulum involved in folding, which causes a constitutively active unfolded protein response when inactivated	W230STOP	Deletes the entire cytoplasmic domain: likely to interfere with its activity or regulation
CRN1	Coronin, regulator of the cytoskeleton organization and connected to regulation of membrane trafficking	E365STOP	Deletes almost half of the protein, including several modification sites and the C-terminal portion required for binding to actin
FAP1	Zinc finger protein, putative transcription factor connected to the TOR pathway; expression is regulated by the stress-related transcription factor Cad1p (paralogue of Yap1p) in response to oxidative stress	Q843R
PCD1	Diphosphatase involved in detoxification of oxidized dNTPs and also found in peroxisomes, where it has specificity for coenzyme A and its derivatives, therefore putatively involved in peroxisome detoxification and maintenance of β-oxidation capacity	S31R	Non-conservative mutation, located at the beginning of the nudix hydrolase domain: might affect its activity
TRM2	Dual-function: tRNA methyl transferase involved in tRNA maturation and endo-exonuclease involved in DNA double strand break repair	R109I	Non-conservative mutation

## Sheet: Table S9
Genes from chromosome IV with increased copy number in EV1_1, EV4_5 and EV6_4
YDR077W
YDL021W
YDL075W
YDR071C
NW130GB00110
YDL084W
YDR139C
YDR219C
YDR224C
YDL177C
YDR132C
YDL121C
YDL073W
YDL239C
YDR108W
YDR150W
YDL192W
YDR194C
YDL058W
YDL147W
YDR235W
YDR183W
YDL063C
YDL074C
YDR118W
YDR014W
YDR179C
YDR180W
YDR060W
YDR257C
YDR166C
YDL027C
YDR034C
YDL002C
YDL070W
YCR004C
YDL116W
YDR164C
YDR168W
YDR125C
YDR201W
YDR218C
YDR091C
YDR184C
YDR216W
YDL178W
YDL235C
YDL089W
YDR254W
YDR159W
YDL122W
YDR064W
YDR005C
YDL069C
YDR023W
YDR065W
YDL148C
YDL206W
YDL028C
YDR002W
YDR089W
YDL240W
YDR170C
YDL176W
YDL077C
YDR097C
YDR079W
YDR249C
YDR078C
YDR141C
YDR179W-A
YDR051C
YDR031W

## Sheet: Table S10
Genes from chromosome III with increased copy number in all MM-SSL strains
YCR042C
YCR053W
YCR054C
YCR073C
YCR043C
YCR081W
YCL002C
YCL001W
YCL001W-B
YCR002C
YCR007C
YCR015C
YCL014W
YCL048W
YCL052C
YCL055W
YCL056C
YCL059C
YCL061C
YCR038C
YCR032W
YCR028C-A
YCR035C
YLR372W
YCR033W
YCR092C
YCR094W
YCR093W
YCR026C
YCL031C
YCR018C
YCR016W
NW130HI00110
YCL029C
YDR508C
YCL026C-A
YCL026C-B
YCL027W

## Sheet: Table S11
Genes from chromosome XI with increased copy number in most of the evolved strains
YKL119C
YKR083C
YKR004C
YKL057C
YKR095W
YKR030W
YKL133C
YKL092C
YKL014C
YKL179C
YKL011C
YKR027W
YKL205W
YKR082W
YKL017C
YKR017C
YKL061W
YKL015W
YKL049C
YKR078W
YKR008W
YKR061W
YKL122C
YKR064W
YKL134C
YKL047W
YKL033W-A
YKR096W
YKL072W
